# Supplementary material for: Identification and Characterization of Two Novel Noda-like Viruses from Rice Plants Showing the Dwarfing Symptom
Source: Viruses. 2022 May 27;14(6):1159. doi: 10.3390/v14061159 (PMC9231309; doi:10.3390/v14061159)
Supplement: Supplementary file 1 [file viruses-14-01159-s001.zip]

Archive with 1 entries (1 files):
- viruses-1729154-supplementary.pdf
